# Supplementary material for: A Simple Pump-Free Approach to Generating High-Throughput Microdroplets Using Oscillating Microcone Arrays
Source: Micromachines (Basel). 2024 Nov 12;15(11):1365. doi: 10.3390/mi15111365 (PMC11597012; doi:10.3390/mi15111365)
Supplement: Supplementary file 1 [file micromachines-15-01365-s001.zip]

Archive with 2 entries (2 files):
- micromachines-3318458-supplementary.pdf
- Supplementary Video.MOV
